# Supplementary material for: Trivalent mosaic or consensus HIV immunogens prime humoral and broader cellular immune responses in adults
Source: J Clin Invest. 2023 Feb 15;133(4):e163338. doi: 10.1172/JCI163338 (PMC9927951; doi:10.1172/JCI163338)
Supplement: Supplemental data file: HVTN106-VaccinesPeptideStrains (fasta file) [file jci-133-163338-s257.zip]

Archive with 2 entries (2 files):
- JCI163338.sdd4.fasta
- __MACOSX/._JCI163338.sdd4.fasta
