# Supplementary material for: Trivalent mosaic or consensus HIV immunogens prime humoral and broader cellular immune responses in adults
Source: J Clin Invest. 2023 Feb 15;133(4):e163338. doi: 10.1172/JCI163338 (PMC9927951; doi:10.1172/JCI163338)
Supplement: Supplemental data file: HVTN106-VaccinesPeptideStrains (fasta file) [file jci-133-163338-s257.zip › JCI163338.sdd4.fasta]

>HXB2
MRVKEKYQHLWRWGWRWGTMLLGMLMICSATEKLWVTVYYGVPVWKEATTTLFCASDAKAYDTEVHNVWATHACVPTDPNPQEVVLVNVTENFNMWKNDMVEQMHEDIISLWDQSLKPCVKLTPLCVSLKCTD-----LKNDTNTNSSSGRMIMEKGEIKNCSFNISTSIRGKVQKEYAFFYKLDIIPIDND------TTSYKLTSCNTSVITQACPKVSFEPIPIHYCAPAGFAILKCNN-KTFNGTGPCTNVSTVQCTHGIRPVVSTQLLLNGSLAEEEVVIRSVNFTDNAKTIIVQLNTSVEINCTRPNNNTRKRIRIQRGPGRAF-VTIGKIGNMRQAHCNISRAKWNNTLKQIASKLREQFGNNKTIIFKQSSGGDPEIVTHSFNCGGEFFYCNSTQLFNSTW--FNSTWSTEGSNNTEGSDTITLPCRIKQIINMWQKVGKAMYAPPISGQIRCSSNITGLLLTRDGGNSNNE----SEIFRPGGGDMRDNWRSELYKYKVVKIEPLGVAPTKAKRRVVQREKRAVG-IGALFLGFLGAAGSTMGAASMTLTVQARQLLSGIVQQQNNLLRAIEAQQHLLQLTVWGIKQLQARILAVERYLKDQQLLGIWGCSGKLICTTAVPWNASWS-NKSLEQIWNHTTWMEWDREINNYTSLIHSLIEESQNQQEKNEQELLELDKWASLWNWFNITNWLWYIKLFIMIVGGLVGLRIVFAVLSIVNRVRQGYSPLSFQTHLPTPRGPDRPEGIEEEGGERDRDRSIRLVNGSLALIWDDLRSLCLFSYHRLRDLLLIVTRIVELLG-------RRGWEALKYWWNLLQYWSQELKNSAVSLLNATAIAVAEGTDRVIEVVQGACRAIRHIPRRIRQGLERILL
>M.ConS
MRVRGI-QRNCQHLWRWGTLILGMLMICSAAENLWVTVYYGVPVWKEANTTLFCASDAKAYDTEVHNVWATHACVPTDPNPQEIVLENVTENFNMWKNNMVEQMHEDIISLWDQSLKPCVKLTPLCVTLNCTN----------VNVTNTTNNTEEKGEIKNCSFNITTEIRDKKQKVYALFYRLDVVPIDDN---NNNSSNYRLINCNTSAITQACPKVSFEPIPIHYCAPAGFAILKCND-KKFNGTGPCKNVSTVQCTHGIKPVVSTQLLLNGSLAEEEIIIRSENITNNAKTIIVQLNESVEINCTRPNNNTRKSIRI--GPGQAFYATGDIIGDIRQAHCNISGTKWNKTLQQVAKKLREHFNNKT-IIFKPSSGGDLEITTHSFNCRGEFFYCNTSGLFNSTW------IGNGTKNNNNTNDTITLPCRIKQIINMWQGVGQAMYAPPIEGKITCKSNITGLLLTRDGGNNNTN---ETEIFRPGGGDMRDNWRSELYKYKVVKIEPLGVAPTKAKRRVVEREKRAVG-IGAVFLGFLGAAGSTMGAASITLTVQARQLLSGIVQQQSNLLRAIEAQQHLLQLTVWGIKQLQARVLAVERYLKDQQLLGIWGCSGKLICTTTVPWNSSWS-NKSQDEIWDNMTWMEWEREINNYTDIIYSLIEESQNQQEKNEQELLALDKWASLWNWFDITNWLWYIKIFIMIVGGLIGLRIVFAVLSIVNRVRQGYSPLSFQTLIPNPRGPDRPEGIEEEGGEQDRDRSIRLVNGFLALAWDDLRSLCLFSYHRLRDFILIAARTVELLGRKG---LRRGWEALKYLWNLLQYWGQELKNSAISLLDTTAIAVAEGTDRVIEVVQRACRAILNIPRRIRQGLERALL
>B.1059
MRVTEI-RKNY--LWRWGIMLLGMLMICSAAEQLWVTVYYGVPVWKEATTTLFCASDAKAYTAEAHNVWATHACVPTDPNPQEVVLENVTENFNMWKNNMVEQMHEDIISLWDQSLKPCVKLTPLCVTLNCTDLANNTNLANNTNSSISSWEKMEKGEIKNCSFNITTVIKDKIQKNYALFNRLDIVPIDDDDTNVTNNASYRLISCNTSVITQACPKISFEPIPIHYCAPAGFAILKCND-KKFNGTGPCTNVSTVQCTHGIKPVVSTQLLLNGSLAEEEVVIRSENFTDNVKTIIVQLNESVIINCTRPNNNTRKSITF--GPGRAFYTTGDIIGDIRKAYCNISSTQWNNTLRQIARRLREQFKDKT-IVFNSSSGGDPEIVMHSFNCGGEFFYCNTTQLFNSTW---NGNDTGEFNNTGKNITYITLPCRIKQIINMWQEVGKAMYAPPIAGQIRCSSNITGILLTRDGGNSSED----KEIFRPEGGNMRDNWRSELYKYKVVKIEPLGVAPTKAKRRVVQREKRAVG-IGAVFLGFLGAAGSTMGAASMTLTVQARLLLSGIVQQQNNLLRAIEAQQHLLQLTVWGIKQLQARVLAVERYLKDQQLLGIWGCSGKLICTTAVPWNASWS-NRSLDNIWNNMTWMEWDREINNYTNLIYNLIEESQNQQEKNEQELLELDKWASLWNWFDITKWLWYIKIFIMIVGGLVGLRIVFVILSIVNRVRQGYSPLSFQTHLPTPRGLDRHEGTEEEGGERDRDRSGRLVDGFLTLIWIDLRSLCLFSYHRLRDLLLIVTRIVELLG-------RRGWEILKYWWNLLQYWSQELKNSAVSLLNATAIAVAEGTDRIIEIVQRIFRAILHIPTRIRQGLERALL
>M_mos3.1
MRVKGI-RKNYQHLWRWGTMLLGMLMICSAAEQLWVTVYYGVPVWRDAETTLFCASDAKAYEREVHNVWATHACVPTDPNPQEIVLENVTEEFNMWKNNMVDQMHEDIISLWDESLKPCVKLTPLCVTLNCTD-------VNVTKTNSTSWGMMEKGEIKNCSFNMTTELRDKKQKVYALFYKLDIVPLEEN--DTISNSTYRLINCNTSAITQACPKVTFEPIPIHYCTPAGFAILKCND-KKFNGTGPCKNVSTVQCTHGIRPVVTTQLLLNGSLAEEEIIIRSENLTNNAKTIIVQLNESVVINCTRPNNNTRKSIRI--GPGQTFYATGDIIGNIRQAHCNISREKWINTTRDVRKKLQEHF-NKT-IIFNSSSGGDLEITTHSFNCRGEFFYCNTSKLFNSVW---GNSSNVTKVNGTKVKETITLPCKIKQIINMWQEVGRAMYAPPIAGNITCKSNITGLLLVRDGGNVTNN----TEIFRPGGGNMKDNWRSELYKYKVVEIKPLGIAPTKAKRRVVEREKRAVG-LGAVFLGFLGAAGSTMGAASMTLTVQARQLLSGIVQQQSNLLRAIEAQQHMLQLTVWGIKQLQARILAVERYLRDQQLLGIWGCSGKLICTTNVPWNSSWS-NKSLDEIWNNMTWMQWEKEIDNYTSLIYTLIEESQNQQEKNEQDLLALDKWANLWNWFDISNWLWYIRIFIMIVGGLIGLRIVFAVLSIVNRVRKGYSPLSFQTLTPNPRGPDRLGRIEEEGGEQDKDRSIRLVNGFLALAWDDLRNLCLFSYHRLRDLLLIVTRIVELLG-------RRGWEALKYLWNLLQYWIQELKNSAVSLLNATAIAVAEGTDRVIEVVQRACRAILHIPRRIRQGLERALL
>M_mos3.2
MRVKET-QMNWPNLWKWGTLILGLVIICSASDNLWVTVYYGVPVWKEATTTLFCASDAKAYDTEVHNVWATYACVPTDPNPQEVVLGNVTENFNMWKNNMVEQMHEDIISLWDQSLKPCVRLTPLCVTLNCSN--------------ANTTNTNSTEEIKNCSFNITTSIRDKVQKEYALFYKLDVVPIDND------NTSYRLISCNTSVITQACPKVSFEPIPIHYCAPAGFAILKCKD-KKFNGTGPCTNVSTVQCTHGIRPVVSTQLLLNGSLAEEEVVIRSENFTNNAKTIIVHLNKSVEINCTRPNNNTRKSIHI--GPGRAFYATGEIIGDIRQAHCNISRAKWNNTLKQIVKKLKEQF-NKT-IIFNQSSGGDPEITTHSFNCGGEFFYCNTSGLFNSTW----NSTATQESNNTELNGNITLPCRIKQIVNMWQEVGKAMYAPPIRGQIRCSSNITGLILTRDGGNNNST----NETFRPGGGDMRDNWRSELYKYKVVKIEPLGVAPTKAKRRVVQREKRAVGTIGAMFLGFLGAAGSTMGAASLTLTVQARLLLSGIVQQQNNLLRAIEAQQHLLQLTVWGIKQLQARVLAVERYLKDQQLLGIWGCSGKLICTTTVPWNTSWS-NKSLNEIWDNMTWMEWEREIDNYTGLIYTLLEESQNQQEKNEQELLELDKWASLWNWFDITKWLWYIKIFIMIVGGLVGLRIVFTVLSIVNRVRQGYSPLSFQTHLPAPRGPDRPEGIEEEGGERDRDRSGRLVDGFLAIIWVDLRSLCLFSYHQLRDFILIAARTVELLGHSSLKGLRRGWEALKYWWNLLQYWSQELKNSAISLLNTTAIVVAEGTDRIIEVLQRAGRAILHIPTRIRQGLERLLL
>M_mos3.3
MRVRGI-QRNWPQWWIWGILGFWMLMICNVVGNLWVTVYYGVPVWKEAKTTLFCASDAKAYEKEVHNVWATHACVPTDPSPQEVVLENVTENFNMWKNDMVDQMHEDVISLWDQSLKPCVKLTHLCVTLNCTN------ATNTNYNNSTNVTSSMIGEMKNCSFNITTEIRDKSRKEYALFYRLDIVPLNEQ-----NSSEYRLINCNTSTITQACPKVSFDPIPIHYCAPAGYAILKCNN-KTFNGTGPCNNVSTVQCTHGIKPVVSTQLLLNGSLAEGEIIIRSENLTDNAKTIIVHLNESVEIVCTRPNNNTRKSVRI--GPGQAFYATGDIIGDIRQAHCNLSRTQWNNTLKQIVTKLREQFGNKT-IVFNQSSGGDPEIVMHSFNCGGEFFYCNTTQLFNSTWENSNITQPLTLNRTKGPNDTITLPCRIKQIINMWQGVGRAMYAPPIEGLIKCSSNITGLLLTRDGGNNSET--KTTETFRPGGGNMRDNWRNELYKYKVVQIEPLGVAPTRAKRRVVEREKRAVG-IGAVFLGFLGTAGSTMGAASITLTVQARQVLSGIVQQQSNLLKAIEAQQHLLKLTVWGIKQLQTRVLAIERYLKDQQLLGLWGCSGKLICTTAVPWNSSWS-NKSQTDIWDNMTWMQWDREISNYTDTIYRLLEDSQNQQEKNEKDLLALDSWKNLWNWFDITNWLWYIKIFIIIVGGLIGLRIIFAVLSIVNRCRQGYSPLSLQTLIPNPRGPDRLGGIEEEGGEQDRDRSIRLVSGFLALAWDDLRSLCLFSYHRLRDFILIVARAVELLGRSSLRGLQRGWEALKYLGSLVQYWGLELKKSAISLLDTIAIAVAEGTDRIIEVIQRICRAIRNIPRRIRQGFEAALL
>01.CM235.MVA
xESKET-QMNWPNLWKWGTLILGLVIICSASDNLWVTVYYGVPVWRDADTTLFCASDAKAHETEVHNVWATHACVPTDPNPQEIHLENVTENFNMWKNNMVEQMQEDVISLWDQSLKPCVKLTPLCVTLNCTN---AKLTNVNNITSVSNTIGNITDEVRNCSFNMTTELRDKKQKVHALFYKLDIVPIEDN----KTSSEYRLINCNTSVIKQACPKISFDPIPIHYCTPAGYAILKCND-KNFNGTGPCKNVSSVQCTHGIKPVVSTQLLLNGSLAEEEIIIRSENLTNNAKTIIVHLNKSVEINCTRPSNNTRTSIPI--GPGQAFYRTGDIIGDIRKAYCEINGTKWNEVLTQVTEKLKEHFNNKT-IIFQPPSGGDLEITMHHFNCRGEFFYCNTTRLFNNTC--------IENGTMGGCNGTIILPCKIKQIINMWQGAGQAMYAPPISGRINCVSNITGILLTRDGGAINTT----NETFRPGGGNIKDNWRSELYKYKVVQIEPLGIAPTRAKRRVVEREKRAVG-IGAMIFGFLGAAGSTMGAASITLTVQARQLLSGIVQQQSNLLRAIEAQQHLLQLTVWGIKQLQARVLAVERYLKDQKFLGLWGCSGKIICTTAVPWNSTWS-NRSYEEIWNNMTWIEWEREISNYTNQIYEILTESQNQQDRNEKDLLELDKWASLWNWFDITKWLWYIKIFIMIIGGLLGLRIIFAVLSIVNRVRQGYSPLSFQTPFHHQREPDRSERIEEGGGEQG--------------------------------------------------------------------------------------------------------------------------
>01.ClonepCM235-2.AF259954
MRVKET-QMNWPNLWKWGTLILGLVIICSASDNLWVTVYYGVPVWRDADTTLFCASDAKAHETEVHNVWATHACVPTDPNPQEIHLENVTENFNMWKNNMVEQMQEDVISLWDQSLKPCVKLTPLCVTLHCTN---ANLTNVNNITNVPNIIGNITDEVRNCSFNMTTELRDKKQKVHALFYKLDIVQIEDN---KKSSSEYRLINCNTSVIKQACPKISFDPIPIHYCTPAGYAILKCND-KNFNGTGPCKNVSSVQCTHGIKPVVSTQLLLNGSLAEEEIIIRSEDLTNNAKTIIVHLNKSVEINCTRPSNNTRTSIRI--GPGQAFYRTGDIIGDIRKAYCEINGTKWNEALKQVTEKLKEHFNNKT-IIFQPPSGGDLEITMHHFNCRGEFFYCNTTRLFNNTC--------IGNKTMGGCNGTIILPCKIKQIINMWQGAGQAMYAPPISGRINCVSNITGILLTRDGGAINTT----NETFRPGGGNIKDNWRSELYKYKVVQIEPLGIAPTRAKRRVVEREKRAVG-IGAMIFGFLGAAGSTMGAASITLTVQARQLLSGIVQQQSNLLRAIEAQQHLLQLTVWGIKQLQARVLAVERYLKDQKFLGLWGCSGKIICTTAVPWNSTWS-NRSYEEIWNNLTWIEWEREISNYTNQIYEILTESQDQQDRNEKDLLELDKWASLWNWFDITNWLWYIKIFIMIIGGLIGLRIIFAVLSIVNRVRQGYSPLSFQTPSHHQREPDRPERIEEGGGEQGRDRSVRLVSGFLALAWDDLRSLCLFSYHRLRDFILIAARTVELLGRSSLKGLRRGWEGLKYLGNLLLYWGQELKISAISLLDAVAIIVAGWTDRVIEVAQGAWRAILHIPRRIRQGFERALL
>B.US.2011
MRAMGI-MRNWQHLWRWGMMLLGMLMICNATDNLWVTVYYGVPVWREANTTLFCASDAKAYETEVHNVWATHACVPTDPNPQEVKLGNVTENFNAWKNDMVEQMHEDIISLWDQSLKPCVRLTPLCVTLNCTD----------LNATSIGSNMTLKGEIKNCTFNITTSKNDKKTTERAYFNRLDVVPMDDN---SSSSTSYRLISCNTSVITHACPKVSFEPIPIHYCAPAGFAILKCND-KKFNGKGLCKNVSTVQCTHGIRPVVSTQLLLNGSLAEEEVVIRSENISNNAKTIIVHLKESVQIICVRPNNNTRQGIHM--GPGRTFYTTGGIIGDIRQAYCNISRAEWTNTLGKIVGKLRERF-NKT-IIFNHSSGGDLEIVTHSFNCGGEFFYCNTSALFNSTW---------NSTINTSENDTIILPCRIKQIINLWQEVGRAMYAPPIRGNISCTSNITGVLLTRDGGDDPNG-TNDTETFRPGGGDMRDNWRNELYKYKVVKIEPLGIAPTRAKRRVVQREKRAVG-IGALFLGFLGAAGSTMGAASVTLTVQARLLLSGIVQQQNNLLRAIEAQQHLLQLTVWGIKQLQARVLAVERYLRDQQLLGIWGCSGKLICTTAVPWNISWS-NKSYEQIWDNMTWMQWEREIDNYTGIIYSLIEESQIQQDKNEKDLLELDKWASLWTWFDITNWLWYIKIFIMIVGGLVGLRIVFTVLSLVNRVRQGYSPLSFQTRLPAQRGPDRPEGIEEEGGERDRDRSRELASGFLTISWVDLRSLCLFSYHRLRDLLLIVTRIVELLG-------RRGWEILKYWWNLLQYWSQELRNSAISLFNATAIAVAEGTDRIIEAIQRTVRAILHIPRRIRQGTERLLL
>B.ZA.2009
MRVEGM-RKNYQNLWRWGMMLLGILMICSA-QQLWVTVYYGVPVWKEAKTTLFCASDAKAYDTEVHNVWATHACVPTDPNPQEIVMENVTENFNMWKNNMVEQMHEDIIELWDQSLKPCVQLTPLCVTLNCTD------------YGGNGTNITNSTEMKNCSFNITTSIRDKVSKEHALFYKLDVVSIGDS----TNNTSYRLRSCNSSVIRQACPKVSFEPIPIHYCAPAGFAILKCND-KKFNGTGPCTNVSTVQCTHGIRPVVSTQLLLNGSLAE-EVVIRSENFTNNAKIIIVQLNESIEINCTRPSNNTRKSIHM--GPGGAFYTTGAVIGDIRQAHCNISGAKWERTLEQVAKKLRKQFENKT-IVFNQSSGGDLEIVMHSFNCGGEFFYCNTTQLFNNTW---NGTTWSNNRATNSSKNIITLPCKIKQIINMWQQVGKAMYAPPIRGQIRCSSNITGLLLTRDGGNDNNN-TNGSEIFRPGGGDMRDNWRSELYKYKVVTIEPVGIAPTKAKRRVVQREKRAIG-IGAVFLGFLGAAGSTMGAASITLTVQARQLLSGIVQQQNNLLRAIEAQQHMLQLTVWGIKQLQARVLAVERYLRDQQLLGIWGCSGKLICTTAVPWNASWS-NRSLENIWGNMTWMEWEREINNYTGLIYNLIEESQIQQEKNEQELLELDKWASLWNWFDISNWLWYIKIFIMIVGGLIGLRIVFTVLSIVNRVRKGYSPLSFQTHPPARREPDRPEGIEEEGGERDRGGSGQLVDGFLAIIWIDLRSLCLFSYHRLRDLLLIVTRTVELLG-------RRGWETLKYLWNLLQYWSQELKSSAVSLFNFISIAVAEGTDRVIEVLQRAGGAVLHIPRRIRQGLERALQ
>B.ES.2010
MKVKGI-RKNCQHWWKGVMMLLGMLMICNAVQNLWVTVYYGVPVWKEATTTLFCASDAKAYDTEAHNVWATHACVPTDPNPQEVVLGNVTENFNMWKNNMVEQMQEDIISLWDQSLKPCVKLTPLCVTLNCTD-----------VTENTVENNTINGEIKNCSFNISTEIKGKSQRERAYFSKLDVVPIDNN-GNNANNTRYRLIHCNTSVITQACPKISFEPIPIHYCTPAGFALLKCND-RKFNGTGPCTNVSTVQCTHGIRPVVSTQLLLNGSLAEEEVVIRSANFTDNAKTIIVQLKEPVKINCTRPNNNTRRGIQM--GPGRAVYATGDIIGDIRQAHCNLSKIEWEKALNQTVRKLREQFKNKT-ISFNSSSGGDPEIVMYTFNCGGEFFYCNTTRLFNRTW----NSNDDITNNTNSNDSDITLPCRIKQIINRWQEVGRAMYAPPIQGQIKCSSNITGMLLTRDGGHGNET--NNTEVFRPGGGDMRDNWRSELYKYKVVRIEPLGVAPTKAKRRVVQREKRAIG-IGAVFLGFLGAAGSTMGAASLTLTVQARQLLSGIVQQQNNLLKAIEAQQHLLQLTVWGIKQLQARVLAVERYLKDQQLLGIWGCSGKLICTTTVPWNDSWSNNKSLNDIWDNMTWMEWEREIDNHTSYIYTLIEKAQNQQEKNEQELLELDQWASLWNWFSISNWLWYIRIFIIIVGGLVGLRIVMAVLSVVNRVRQGYSPLSLQTHLPAQRGPDRPDGIEEEGGEKGRGRSGQLVKGFSALFWDDLRSLCLFSYHRLTDLLLIAARIVGLLG-------RRGWEILKYWWNLLQYWGQELKDSAVSLLNATAIAVAEGTDRVIEIIQRAGRAIRHIPTRIRQGLERALL
>A1.KE.2009
MRVMGI-QMNYQHLLTWGTIILGMILICSPAENLWVTVYYGVPVWREADTTLFCASDAKAYETEKHNVWATHACVPTDPNPQEIHLANVTENFDMWKNNMVEQMHTDIISLWDQSLQPCVKLTPLCVTMNCSE----PKFNNTNFNSTGSNSTGIQEEMRNCSFNMTTELKDKKKEVYSLFYRLDIVQIDSK---KGNSSDYRLINCNTSAVKQACPKVSFNPIPIHYCAPAGFAILKCRD-EDFNGTGPCKNVSTVQCTHGIMPVVSTQLLLNGSLAKENVQIRSENISNNAKIILVQLAHPVRINCTRPGNNTRKSIHM--GPGQAFYARGDVIGDIRQAYCNVSSSEWSNTLYKVAEQLRKHYGNETTIKFTNHSGGDLEVTTHSFNCGGEFFYCNTTNLFNSSI---PFNASERANNTNSTDDIITLQCRIKQIVRMWQRVGQAMYAPPIPGVIRCESNITGLMLTWDGGSKNITEGNRTETFRPGGGDMRDNWRSELYKYKVVKIEPLGVAPTKARRRVVGREKRAVG-IGAVFLGFLGAAGSTMGAASVTLTVQARQLLSGIVQQQSNLLRAIEAQQQLLKLTVWGIKQLQARVLALERYLKDQQLLGIWGCSGRLICTTNVPWNSSWS-NKSYNEIWDNMTWLQWDREIENYTQIIYGLIEESQNQQEKNEQDLLSLNKWADLWSWFNITNWLWYIKIFIMIVGGLIGLRIVFAVLSVINRVRQGYSPLSFQTHLPNPGGLDRPERIEEEDGEQGRTRSIRLVSGFLALAWDDLRSLCLFSYHRLRDFILIAARTVELLGHSSLKGLRLGWEGLKYLWNLLVYWGRELKTSAISLVDTIAIVVAGWTDRAIEIGQRIGRAILHIPIRIRQGLERALL
>C.ZA.2009
MRVKGI-LRNCPQWWIWGILGLWMLLICNG-ENSWVTVYYGVPVWKEAKTTLFCASDAKAYEKEVHNVWATHACVPTDPNPQEIFMENVTENFNMWKNDMVDQMHEDIISLWDQSLKPCVKLTPLCVTLNCTPCVNQTCSNSTVNSTVTPINSTGNEQMTNCSFNVTTEIRDKEKKAWSLFYRPDVVPINEN------SSEYILINCNSSTITQACPKVTFDPIPIHYCAPAGYAILKCNDNKTFNGTGPCKNVSTVQCTHGIKPVVSTQFLLNGSLAVEDIIIRSENLTDNIKTIIVHLNESVEINCTRPSNNTRKSMRI--GPGQIFYAYGDIIGDIRQAYCNISQSQWNKTLQRVREKLKEHFPNKT-INFQPSSGGDLEITTHSFNCRGEFFYCNTTRLFNNTE--------SNSTITGNHSDTITLPCRIKQFINMWQEVGRAMYAPPIAGTITCISNITGLLLVRDGGIPNEN----TEIFRPQGGNMKDNWRSELYKYKVVEIKPLGIAPTTAKRRVVQREKRAVG-IGAVLLGFLGAAGSTMGAASITLTVQARHLLSGIVQQQSNLLRAIEAQQHMLQLTVWGIKQLQTRVLAIERYLKDQQLLGLWGCSGKLICTTAVPWNSSWS-NKSQIDIWENMTWMQWDKEISNYTYTIYKLLEDSQSQQEQNEKDLLALDSWNNLWSWFSITNWLWYIKLFIMIVGGLIGLRIIFAVLSIVNRVRQGYSPLSFQTLTPSPREPDRLGRIEEEGGEQDRNRSIRLVSGFLALAWDDLRSLCLFSYHRLKDFILVTARAVELLGRSSLRGLQRGWEILKYLGSLVQYWCLELKKSAISLFDTIAIRVAEGTDSIIIVTQRIFRAILNIPTRIRQGLEAALL
